# Supplementary material for: The cotton HD-Zip transcription factor GhHB12 regulates flowering time and plant architecture via the GhmiR157-GhSPL pathway
Source: Commun Biol. 2018 Dec 13;1:229. doi: 10.1038/s42003-018-0234-0 (PMC6292863; doi:10.1038/s42003-018-0234-0)
Supplement: Supplementary file 3 — Supplementary Data 1 [file 42003_2018_234_MOESM3_ESM.xlsx]

## Sheet: Supplementary Data 1
Supplementary Data 1. Primers used in this study.
Primer Names	Sequences(5'-3')	Purpose	Gene ID
pGhHB12-S	GGGGACAAGTTTGTACAAAAAAGCAGGCTAATCAAAGTTAAGTACGCTGTGAC	Promoter vector	Gh_A11G0906 /Gh_D11G1052
pGhHB12-A	GGGGACCACTTTGTACAAGAAAGCTGGGTCACCCATCTCCTCTCTATATTCT
GhHB12-OE-S	GGGGACAAGTTTGTACAAAAAAGCAGGCTTAGCAAAATTCAGGGCAAAGATG	Overexpression vector
GhHB12-OE-A	GGGGACCACTTTGTACAAGAAAGCTGGGTCCCCATGTCTCCCAGTGTAAAG
GhHB12-RNAi-S	GGGGACAAGTTTGTACAAAAAAGCAGGCTGGAAGAGCAGTGTTGCGGAC	RNAi vector
GhHB12-RNAi-A	GGGGACCACTTTGTACAAGAAAGCTGGGTATGCTTTCCCCCCATGTCTC
GhHB12-RT-S	TGGGTGAGCCTTTTTCCAGCGT	RT-PCR
GhHB12-RT-A	CCTTATGGCACTATCATCATCCGA
GhUBQ7-S	GAAGGCATTCCACCTGACCAAC	RT and QRT-PCR	Gh_A11G0969/Gh_D11G1120
GhUB7Q-A	CTTGACCTTCTTCTTCTTGTGCTTG
GhHB12-QRT-S	CGAGATTACACCATCCTACAAGCCA	QRT-PCR	Gh_A11G0906/Gh_D11G1052
GhHB12-QRT-A	ACTTGTCCGCAACACTGCTCTTCCT
GhMiR157-QRT-S	GCGGCGGTTGACAGAAGATAGA	QRT-PCR	Gh_D09: 24080633.. 24081004
GhMiR157-QRT-A	CCAGTGCAGGGTCCGAGGT
GhSPL10-QRT-S	GACTGGGAGTTTTCCGTATGTATCG	QRT-PCR	Gh_A12G0866
GhSPL10-QRT-A	CCACAATCAGCTCACGCAAGG
GhFT-QRT-S	TGGTTGTTGGTAGGGTTATAGGAGA	QRT-PCR	Gh_D08G2407/Gh_A08G2015
GhFT-QRT-A	GTCACTTGGACTTGGAGCATCAG
GhSOC1-QRT-S	TCAGAGCCAGAAAGGCCAAA	QRT-PCR	Gh_A11G0755
GhSOC1-QRT-A	CTCCCTTCTGGTAGTCCGATGA
GhFUL-QRT-S	AATTGCCAAGATTCATCCTCAAT	QRT-PCR	Gh_D07G0671
GhFUL-QRT-A	ATTGGAGTTGCGATGTTGTGC
GhSPL2-QRT-S	AAAACTGGCAGATGGAACAACA	QRT-PCR	Gh_A01G1281
GhSPL2-QRT-A	CACTATAATAGGGAGCCTTGAGCAG
GhSPL3-QRT-S	TGTCAGGTCGAGAACTGCACTG	QRT-PCR	Gh_A10G2217
GhSPL3-QRT-A	CTCCATGATATTCCGATGAACTTTT
GhCO-QRT-S	AAAAATGGCATCGGCGACTGAAACT	QRT-PCR	Gh_D12G0543
GhCO-QRT-A	CCAGATAGTCGTCAACCTCCCCAGC
GhAP1-QRT-S	GTGGCACATACCAGGAAGAAGC	QRT-PCR	Gh_A13G0751
GhAP1-QRT-A	CCCAAGTGGCATGAGTAAATAGG
GhHB12-Y2H-S	CATGGAGGCCGAATTCATGTTAGATGGGGAAGAATATAGAG	Y2H	Gh_A11G0906 /Gh_D11G1052
GhHB12-Y2H-A	GCAGGTCGACGGATCCTCAAGACCAAAAATCCCACCATTG
GhSPL2-Y2H-S	CAGATTACGCTCATATGGACTGGAGTGCCAAAACC	Y2H	Gh_A03G1092
GhSPL2-Y2H-A	ATGCCCACCCTCTAGATCAATTCATCTGATTGGAATAAAAG
GhSPL3-Y2H-S	CAGATTACGCTCATATGGCAACAAGCAAAGCTG	Y2H	Gh_A10G2217
GhSPL3-Y2H-A	ATGCCCACCCTCTAGATTAGCTAGTTTTAATAATTTGAGCC
GhSPL5-Y2H-S	CAGATTACGCTCATATGAATAAGGATTTCATRGCTG	Y2H	Gh_A01G0447
GhSPL5-Y2H-A	ATGCCCACCCTCTAGATTATCTGATATGGGAACGYTTAAAAG
GhSPL9-Y2H-S	CAGATTACGCTCATATGGAAATGGGTTCGRGCTC	Y2H	Gh_A01G2095
GhSPL9-Y2H-A	ATGCCCACCCTCTAGATTAGAAGGATTGGTGATTATGC
GhSPL10-Y2H-S	CAGATTACGCTCATATGGAACATGATGATATGTTCATG	Y2H	Gh_A12G0866
GhSPL10-Y2H-A	ATGCCCACCCTCTAGACTATCCATGTGTTCCTTGCAG
GhSPL13-Y2H-S	CAGATTACGCTCATATGGAATCATCGTCATCTGCTT	Y2H	Gh_A12G1380
GhSPL13-Y2H-A	ATGCCCACCCTCTAGATCACTCCCATGAGAAGGAGAGT
NPT II-S	CGTAAAGCACGAGGAAGCG	Southern blotting
NPT II-A	GGCACAACAGACAATCGGC
