# Supplementary material for: The cotton HD-Zip transcription factor GhHB12 regulates flowering time and plant architecture via the GhmiR157-GhSPL pathway
Source: Commun Biol. 2018 Dec 13;1:229. doi: 10.1038/s42003-018-0234-0 (PMC6292863; doi:10.1038/s42003-018-0234-0)
Supplement: Supplementary file 4 — Supplementary Data 2 [file 42003_2018_234_MOESM4_ESM.xlsx]

## Sheet: Supplementary Data 2
Supplementary Data 2.The source data underlying the graphs and charts presented in figures.
The source data of Figure 1b.																				The source data of Supplemental Figure 2b.
	Stem	Leaf	FB	VB	Apex																WT	OE37	OE39	OE42	R7	R17	R19
Relative expression level of GhHB12/GhUBQ7	0.00146691	0.000118486	0.000880127	0.00381262	3.48616e-05															Relative expression level of GhHB12/GhUBQ7	0.0038418	0.099995	0.0477618	0.132036	0.00190103	0.000704555	0.000460983
	0.000733457	0.000144765	0.000763545	0.00394981	4.15728e-05																0.00157111	0.102735	0.0473661	0.115183	0.001811	0.000795969	0.000433104
	0.000851917	8.60181e-05	0.000794866	0.00369554	4.55244e-05																0.00157329	0.103593	0.0429261	0.127627	0.00208029	0.000856654	0.000422137
The source data of Figure 1i.																				The source data of Supplemental Figure 2k
number of vegetative branches	WT	2	1	5	5	4	2	6	4	2	2	3								number of vegetative branches	WT	2	1	5	5	4	2	6	4	2	2	3	6	5	2	5
	OE37	9	10	11	8	6	8	10	10	10	11	9									OE37	9	10	11	8	6	8	10	10	10	11	9	11
	R19	4	5	4	4	5	5	2	3	5	3	4									OE39	7	6	10	7	7	7	10	7	7	5	8	9
The source data of Figure 1j.																					OE42	7	9	7	12	9	10	12	10	5	4	10	10	9	8	11
NFFB	WT	4	5	8	6	7	6	9	7	7	6	8									R7	4	5	4	4	5	5	2	3	5	3	4	2	4	4	3
	OE37	12	12	13	10	10	13	12	12	12	13	11									R17	3	0	0	2	2	1	3	3	4	2	3	1	2	1	1
	R19	6	6	6	7	7	7	7	6	7	6	6									R19	3	3	2	3	2	2	1	1	2	2	2	3	3	4	3
The source data of Figure 2c																				NFFB	WT	4	5	8	6	7	6	9	7	7	6	8	8	9	7	7
Relative expression level of GhHB12/GhUBQ7	WT	0.000330514	0.000239282	0.000412019																	OE37	12	12	13	10	10	13	12	12	12	13	11	13
	OE37-WT	0.174343	0.176899	0.1785																	OE39	11	11	13	11	11	11	14	11	10	9	14	11
	OE37-GhmiR157	0.0274319	0.0275081	0.0317522																	OE42	12	12	12	13	13	14	15	13	9	11	11	13	12	12	13
	WT-GhmiR157	0.000234683	0.000144264	0.000217907																	R7	7	7	7	6	6	7	6	4	6	7	6	6	7	7	7
	R19-GhmiR157	0.000128852	5.40255e-05	0.000103793																	R17	6	4	5	6	7	4	6	6	7	7	7	5	6	6	6
	R19-WT	3.63421e-05	9.57744e-05	5.89152e-05																	R19	6	6	6	7	7	7	7	6	7	6	6	5	7	7	6
The source data of Figure 2d
Relative expression level of GhmiR157/GhUBQ7	WT	0.0187626	0.0165388	0.0162209																Days before budding	WT	42	43	47	50	47	44	53	52	55	56	45	48	51	46	57
	OE37-WT	0.0505901	0.0557069	0.0690603																	OE37	67	69	70	71	68	69	71	72	74	76	66	71
	OE37-GhmiR157	0.63905	0.553249	0.520872																	OE39	62	70	70	69	72	77	68	64	64	76	69	68
	WT-GhmiR157	0.780786	0.965936	0.75576																	OE42	71	72	71	70	70	69	69	70	76	78	71	72	70	71	71
	R19-GhmiR157	0.847332	0.91067	0.94737																	R7	50	52	51	49	50	47	49	48	52	50	49	53	54	51	50
	R19-WT	0.0251029	0.0273181	0.0279308																	R17	45	46	49	53	49	53	55	52	51	54	49	46	52	46	49
The source data of Figure 2e																					R19	47	50	49	51	52	51	50	43	49	42	43	44	49	47	55
number of vegetative branches	WT	5	5	5	2	6	2	2	3	2	4	3	3
	OE37-WT	13	13	14	15	13	12	15	16											Days before flowering	WT	62	63	67	70	67	64	73	72	75	76	65	68	71	66	77
	OE37-GhmiR157	27	36	36	30	31	28	26													OE37	107	110	115	119	109	113	121	123	125	129	110	113
	WT-GhmiR157	7	6	7	7	8	8	8													OE39	100	107	109	104	113	118	105	102	107	123	108	106
	R19-GhmiR157	2	3	1	3	5	3	3	3	2	2	1	2	6	4	2	5	1			OE42	115	118	109	108	114	105	109	118	127	129	119	120	118	117	116
	R19-WT	2	2	1	0	3	1	1	2	1	2	3									R7	70	72	71	69	70	67	69	68	72	70	69	73	74	71	70
The source data of Figure 2f																					R17	65	66	69	73	69	73	75	72	71	74	69	66	72	66	69
NFFB	WT	8	8	8	6	8	6	6	7	6	7	7	7								R19	67	70	69	71	72	71	70	63	69	62	63	64	69	67	75
	OE37-WT	14	13	16	16	14	13	16	16
	OE37-GhmiR157	29	37	37	32	32	30	27												Plants height/90days (cm)	WT	95	63	87	94	85	83	95	92	87	73	74	78	73	90	92
	WT-GhmiR157	8	8	8	8	9	9	9													OE37	55	57	43	46	62	50	48	56	55	35	73	40
	R19-GhmiR157	6	8	6	7	9	8	7	7	6	7	7	7	9	8	7	9	6			OE39	67	66	60	65	45	45	56	65	60	46	58	57
	R19-WT	7	7	7	6	7	7	6	7	6	7	7									OE42	50	45	43	53	55	51	45	50	66	55	50	55	58	50	45
																					R7	83	99	85	80	83	70	70	80	78	70	90	75	75	95	76
The source data of Figure 3c																					R17	75	72	96	100	75	95	93	74	95	79	95	81	87	81	75
Relative expression level of GhHB12/GhUBQ7	WT	0.000308595	0.000383363	0.000351789																	R19	78	80	80	80	72	90	98	80	81	83	80	80	78	80	60
	OE37-WT	0.151774	0.139178	0.167822
	OE37-GhrSPL10	0.117766	0.112813	0.114308																The source data of Supplemental Figure 4b
	GhrSPL10	0.000338631	0.000538413	0.000301616																	WT	GhmiR157-38
The source data of Figure 3d																				Relative expression level of GhmiR157/GhUBQ7	0.036	1.667
Relative expression level of GhSPL10/GhUBQ7	WT	0.0011148	0.000844275	0.000825754																	0.034	1.932
	OE37-WT	0.00265513	0.00269033	0.0026978																	0.033	1.895
	OE37-GhrSPL10	0.0138018	0.0129671	0.0132855
	GhrSPL10	0.0109191	0.00920734	0.00933587																number of vegetative branches	WT	5	5	5	2	6	2	2	3	2	6	3
The source data of Figure 3e																					GhmiR157-38	7	6	7	7	6	6	5	6	6	7	9
number of vegetative branches	WT	3	3	2	2	3	4	3	2	2	5	4	3	2	4	2	4	2		NFFB	WT	8	8	8	7	8	7	7	8	7	8	8
	OE37-WT	13	13	12	14	15	11	12	14	14											GhmiR157-38	9	8	9	9	8	8	8	8	8	9	11
	OE37-GhrSPL10	7	6	6	8	5	6	8	8	9	8	8	6	5						The source data of Supplemental Figure 4c
	GhrSPL10	2	2	2	1	1	2	3	3	2	1	3	3	4							WT	GhrSPL10-7
The source data of Figure 3f																				Relative expression level of GhrSPL10/GhUBQ7	0.0043644	0.0846116
NFFB	WT	7	7	7	6	7	8	7	6	6	9	7	7	6	7	6	7	7			0.00469715	0.0771602
	OE37-WT	14	15	14	15	15	14	14	14	14											0.00358702	0.0715949
	OE37-GhrSPL10	10	10	9	12	8	8	10	10	12	9	10	8	7
	GhrSPL10	6	6	6	6	6	6	6	7	6	6	7	6	7						number of vegetative branches	WT	0	2	1	1	0	2	2	1	2	0	3	2	2	2	0	1	0	0	1	0	1
																					GhrSPL10-7	0	0	1	1	2	2	3	1	2	0	0	0	2	2
The source data of Figure 4a.																				NFFB	WT	5	7	7	5	5	7	6	6	7	5	7	6	7	6	5	7	5	6	6	5	7
	WT-1	WT-2	R19	OE37	GhmiR157	R19-GhmiR157	OE37-GhmiR157	GhrSPL10	R19-GhrSPL10	OE37-GhrSPL10											GhrSPL10-7	4	6	6	6	7	7	7	6	6	5	5	5	7	5
Relative expression level of GhHB12/GhUBQ7	0.000587143	0.0011335	2.11058e-05	0.189727	0.000698719	2.71441e-05	0.0379173	0.000180214	3.96313e-05	0.0326222
	0.000628413	0.00128858	1.81962e-05	0.20222	0.000656462	3.30956e-05	0.0417523	0.000242791	3.16595e-05	0.0313151										The source data of Supplemental Figure 4d
	0.000502009	0.00115973	2.62195e-05	0.181999	0.000888094	3.48375e-05	0.0397473	0.000214609	5.11112e-05	0.0293397											WT	MIMI157-8
																				Relative expression level of MIMI/GhUBQ7	0.000107082	3.17334
	WT-1	WT-2	R19	OE37	GhmiR157	R19-GhmiR157	OE37-GhmiR157	GhrSPL10	R19-GhrSPL10	OE37-GhrSPL10											0.000111784	3.71922
Relative expression level of GhmiR157/GhUBQ7	0.0442555	0.0387946	0.0513675	0.0582742	0.448755	0.221442	0.590906	0.0597466	0.0257908	0.0615968											0.000470343	3.26934
	0.0438281	0.0363727	0.0536975	0.0607067	0.541863	0.208194	0.489371	0.0604548	0.0321286	0.0562501
	0.0392544	0.0385801	0.04979	0.0607067	0.420448	0.201242	0.615572	0.0476295	0.0383667	0.0699758										number of vegetative branches	WT	2	1	1	1	3	3	1	1	2	3
																					MIMI157-8	2	2	2	1	3	1	1	3	1	1
	WT-1	WT-2	R19	OE37	GhmiR157	R19-GhmiR157	OE37-GhmiR157	GhrSPL10	R19-GhrSPL10	OE37-GhrSPL10										NFFB	WT	7	6	6	6	7	7	6	6	7	7
Relative expression level of GhrSPL10/GhUBQ7	0.00507984	0.00604099	0.0111023	0.00327793	0.0017062	0.0047331	0.00337008	0.297714	0.0314456	0.00421574											MIMI157-8	6	7	7	6	7	6	6	7	6	6
	0.00552044	0.00585547	0.0112885	0.00467765	0.00184265	0.00410614	0.00302259	0.307786	0.0334697	0.00356224
	0.00454029	0.00536577	0.0107018	0.00461006	0.00146488	0.00426275	0.00314876	0.288371	0.0304587	0.00361948										The source data of Supplemental Figure 5a.
																					WT-1	WT-2	R19	OE37	GhmiR157	R19-GhmiR157	OE37-GhmiR157	GhrSPL10	R19-GhrSPL10	OE37-GhrSPL10
	WT-1	WT-2	R19	OE37	GhmiR157	R19-GhmiR157	OE37-GhmiR157	GhrSPL10	R19-GhrSPL10	OE37-GhrSPL10										Relative expression level of GhSPL2/GhUBQ7	0.0441942	0.0527019	0.102096	0.0269607	0.0338195	0.0357478	0.0289559	0.0724435	0.192509	0.0384999
Relative expression level of GhFT/GhUBQ7	0.000759322	0.00178235	0.00498912	1.01864e-05	0.00454974	0.00469064	1.98157e-05	0.000969817	0.00147712	0.000232578											0.0438281	0.0501016	0.0965888	0.0309697	0.0352313	0.0379173	0.0282619	0.0716942	0.187245	0.0401071
	0.000644291	0.00172403	0.00495465	1.60285e-05	0.00434629	0.0049995	2.1445e-05	0.00103511	0.00148533	0.000327096											0.0404421	0.0484957	0.0993732	0.0312283	0.0343868	0.0355009	0.0286564	0.0733022	0.182125	0.0372401
	0.000621482	0.0015581	0.00560139	7.69845e-06	0.00457821	0.00421866	2.53967e-05	0.000973184	0.00105102	0.000338631
																					WT-1	WT-2	R19	OE37	GhmiR157	R19-GhmiR157	OE37-GhmiR157	GhrSPL10	R19-GhrSPL10	OE37-GhrSPL10
	WT-1	WT-2	R19	OE37	GhmiR157	R19-GhmiR157	OE37-GhmiR157	GhrSPL10	R19-GhrSPL10	OE37-GhrSPL10										Relative expression level of GhSPL3/GhUBQ7	0.032352	0.0193034	0.0396647	0.00820091	0.00904916	0.00605776	0.00326659	0.0311419	0.0247573	0.0125602
Relative expression level of GhSOC1/GhUBQ7	0.00178606	0.00210203	0.00565601	0.0017725	0.000802061	0.00162652	0.000203738	0.00857885	0.00918821	0.000842521											0.0314674	0.0181486	0.0402184	0.010323	0.00883839	0.00647457	0.00333061	0.0306706	0.0244504	0.0133409
	0.00205165	0.00203184	0.00598265	0.00207453	0.000862015	0.00147099	0.000277736	0.0101175	0.00883839	0.00087526											0.0315985	0.0177751	0.0393634	0.00941385	0.00901785	0.00638101	0.00344567	0.0314674	0.0227341	0.0123615
	0.00210057	0.00214026	0.00594132	0.0014588	0.000795969	0.00163669	0.000255038	0.00854917	0.00942691	0.000963118
																					WT-1	WT-2	R19	OE37	GhmiR157	R19-GhmiR157	OE37-GhmiR157	GhrSPL10	R19-GhrSPL10	OE37-GhrSPL10
	WT-1	WT-2	R19	OE37	GhmiR157	R19-GhmiR157	OE37-GhmiR157	GhrSPL10	R19-GhrSPL10	OE37-GhrSPL10										Relative expression level of GhCO/GhUBQ7	0.0286365	0.0431648	0.087717	0.0363223	0.0137445	0.031973	0.0463914	0.0309697	0.0122591	0.063022
Relative expression level of GhFUL/GhUBQ7	0.0186588	0.0179484	0.0506252	0.000261845	0.0172173	0.0196954	0.000718861	0.00317947	0.143091	0.0013782											0.0322178	0.0384999	0.0854367	0.0348669	0.0142095	0.0279695	0.0462309	0.0272992	0.012709	0.0659264
	0.0189849	0.0171339	0.0472023	0.000202751	0.0173611	0.0193839	0.000934188	0.0029379	0.135842	0.00156785											0.0295643	0.0419845	0.0817295	0.0368804	0.013754	0.02836	0.0431349	0.0273939	0.0125167	0.0591696
	0.0185299	0.0170865	0.0493434	0.000192347	0.0169332	0.020235	0.000877691	0.00277365	0.130489	0.00168855
																					WT-1	WT-2	R19	OE37	GhmiR157	R19-GhmiR157	OE37-GhmiR157	GhrSPL10	R19-GhrSPL10	OE37-GhrSPL10
The source data of Figure 4d.																				Relative expression level of GhAP1/GhUBQ7	0.00525534	0.00491361	0.00742188	0.00259509	0.00420406	0.00459411	0.00384447	0.00837323	0.0258624	0.00465501
number of vegetative branches	OE37+dCLCrV	13	8	8	8	7	5														0.00549372	0.00511518	0.0075936	0.00262585	0.00431627	0.00441002	0.00362199	0.00827514	0.024097	0.00423037
	OE37+dCLCrV:GhFT	3	3	4	6	5															0.00492043	0.00477925	0.00812171	0.00283782	0.00430432	0.00544067	0.00355238	0.00843147	0.0252951	0.00455605
The source data of Figure 4e.
NFFB	OE37+dCLCrV	16	13	11	12	9	9													The source data of Supplemental Figure 5b.
	OE37+dCLCrV:GhFT	7	8	9	10	9															Stem	Leaf	FB	VB	Apex
																				Relative expression level of GhFT/GhUBQ7	0.000592458	0.000228424	0.000449934	2.29523e-05	7.95378e-05
																					4.28603e-05	1.17011e-05	0.000478233	2.29205e-05	8.46577e-05
																					7.17332e-05	4.9576e-05	0.000358684	2.22166e-05	7.98139e-05
																				The source data of Supplemental Figure 5c.
																				Relative expression level of GhHB12/GhUBQ7	SD 0:00	04:00:00	08:00:00	12:00:00	16:00:00	20:00:00	00:00:00	04:00:00	08:00:00	12:00:00	16:00:00	20:00:00
																					0.00013906	0.000371848	0.00285954	0.000577857	0.000130289	0.000106563	0.000169433	0.000124808	0.0154527	0.000277159	6.32752e-05	0.000475918
																					3.96313e-05	0.000526237	0.00185418	0.000691971	8.54832e-05	0.000111861	0.000439454	0.00031992	0.013716	0.000500272	3.82813e-05	0.000417482
																					3.49827e-05	0.000376516	0.00172164	0.000360678	0.00020191	0.000103434	0.000188389	0.000163434	0.0149574	0.000506904	4.038e-05	0.00147917
																					LD 0:00	04:00:00	08:00:00	12:00:00	16:00:00	20:00:00	00:00:00	04:00:00	08:00:00	12:00:00	16:00:00	20:00:00
																					0.000199683	0.000206439	0.000150913	0.000315954	0.00107683	0.000309451	0.000528064	7.83884e-05	0.00206306	0.00247561	8.31456e-05	0.00614658
																					0.000204871	8.12654e-05	6.528e-05	0.000308808	0.00155918	0.000289932	0.000489637	7.15842e-05		0.00136489	8.99823e-05	0.00695854
																					0.000223568	0.000102791	9.77191e-05	0.000177118	0.000525508	0.000173834	0.000798179	0.000110551	0.002267	0.0013489	0.000157977	0.00602844
																				Relative expression level of GhFT/GhUBQ7	SD 0:00	04:00:00	08:00:00	12:00:00	16:00:00	20:00:00	00:00:00	04:00:00	08:00:00	12:00:00	16:00:00	20:00:00
																					0.00051648	0.0117434	0.00309467	0.00114138	0.000545929	8.56611e-05	0.00112255	0.0352069	0.000553933	4.95073e-05	2.42106e-05	0.000305191
																					0.000365206	0.00881392	0.00340059	0.000768323	0.000565181	0.000316611	0.00111171	0.0302274	0.000846619	4.6096e-05	5.25482e-05	0.000467742
																					LD 0:00	04:00:00	08:00:00	12:00:00	16:00:00	20:00:00	00:00:00	04:00:00	08:00:00	12:00:00	16:00:00	20:00:00
																					8.64365e-05	9.06081e-05	0.000518632	0.00764642	0.0660636	0.000282786	0.000171085	0.000162193	0.000610382	0.0228446	0.00357708	0.000458751
																					6.47392e-05	0.000146177	0.000473614	0.00859671	0.0776969	0.000194223	0.00145376	7.36477e-05	0.000628413	0.0314892	8.13781e-05	0.000989509
																				The source data of Supplemental Figure 5d.
																				number of vegetative branches	WT	1	1	0	2	2	1	0	1	1	1	1	1	1	1	1	0
																					OE37	1	2	2	2	2	2	1	1	1	1	2	2	3	4	5
																					OE39	2	0	1	1	0	0	0	1	1	2	3	1	1	0	1	2	1	1	2	1	1	3
																					OE42	2	3	2	1	1	4	4	0	1	4	4	3	3
																					R7	1	1	2	2	0	2	2	3	3	3
																					R17	2	1	1	2	2	2	1	0	1	1	1	0
																					R19	1	2	3	2	1	1	1	1	1	3	2	2
																				The source data of Supplemental Figure 5e.
																				NFFB	WT	5	4	5	7	7	5	5	6	6	6	6	6	6	6	6
																					OE37	6	6	7	7	7	7	7	7	7	6	5	8	5	6	7
																					OE39	7	7	7	5	5	6	7	7	8	7	7	5	5	6	7	6	7	7	7	7	5	7
																					OE42	7	7	7	7	7	8	7	7	7	8	7	7	7
																					R7	6	5	5	5	5	5	5	5	5	5
																					R17	5	7	7	7	6	7	6	5	6	6	6	6
																					R19	6	6	6	6	6	6	6	6	6	7	7	6
